# Supplementary material for: Synergistic Effect between the APOE ε4 Allele with Genetic Variants of GSK3B and MAPT: Differential Profile between Refractory Epilepsy and Alzheimer Disease
Source: Int J Mol Sci. 2024 Sep 23;25(18):10228. doi: 10.3390/ijms251810228 (PMC11432663; doi:10.3390/ijms251810228)
Supplement: Supplementary file 1 [file ijms-25-10228-s001.zip]

Archive with 8 entries (8 files):
- .DS_Store
- FIGURE 1S.tif
- TABLE S1.pdf
- TABLE S2.pdf
- TABLE S3.pdf
- TABLE S4.pdf
- TABLE S5.pdf
- TABLE S6.pdf
